# Supplementary material for: Population dynamics of an Escherichia coli ST131 lineage during recurrent urinary tract infection
Source: Nat Commun. 2019 Aug 13;10:3643. doi: 10.1038/s41467-019-11571-5 (PMC6692316; doi:10.1038/s41467-019-11571-5)
Supplement: Supplementary file 3 — Supplementary Data 1 [file 41467_2019_11571_MOESM3_ESM.xlsx]

## Sheet: P#1 isolate SNP table
Dataset 1: Core genome SNPs identified in P#1 isolates relative to the genome of U12A. Isolates are ordered as per the phylogeny depicted in Figure 4
Ref	POS	Protein	REF	Change (nt)	Effect	U13A	U14A	U12A	F15rN	F15rO	F15rB	F15rF	F15rA	F15rE	F15rH	F15rJ	F15rC	F15rG	F15rD	F15rK	F15rI	F15rM	F15rP	F15rL	F16rC	F16rN	F16rI	U15B	F16rG	F16rB	F16rD	F15sO	F16rE	F16rJ	F16rF	U15A	F16sL	F16rH	F16rP	F16rL	F16rK	F16rM	F16sJ	F15sD	F16sP	F16sK	F16sC	F16sN	F16sB
U12A	100835	Peptidoglycan D,D-transpeptidase;FtsI	G	G>T	Gly202Val	G	G	G	G	G	G	G	G	G	G	G	G	G	G	G	G	G	G	G	G	G	G	G	G	G	G	G	G	G	G	G	G	G	G	G	G	G	G	G	T	G	G	G	G
U12A	159739	intergenic	G	G>A		G	G	G	G	G	G	G	G	G	G	G	G	G	G	G	G	G	G	G	G	G	G	A	A	A	A	A	A	A	A	A	A	A	A	A	A	A	A	A	A	A	A	A	A
U12A	251783	Hydroxyacylglutathione hydrolase;GloB	T	T>C	Leu137Leu	C	C	T	C	C	C	C	C	C	C	C	C	C	C	C	C	C	C	C	C	C	C	C	C	C	C	C	C	C	C	C	C	C	C	C	C	C	C	C	C	C	C	C	C
U12A	623623	intergenic	A	A>G		A	A	A	A	A	A	A	A	A	A	A	A	A	A	A	A	A	A	A	A	A	A	G	A	A	A	A	A	A	A	A	A	A	A	A	A	A	A	A	A	A	A	A	A
U12A	675574	Peptidoglycan D,D-transpeptidase;MrdA	T	T>C	Ile522Val	C	C	T	T	T	T	T	T	T	T	T	T	T	T	T	T	T	T	T	T	T	T	T	T	T	T	T	T	T	T	T	T	T	T	T	T	T	T	T	T	T	T	T	T
U12A	790940	intergenic	C	C>T		C	C	C	C	C	C	C	C	C	C	C	C	C	C	C	C	C	C	C	C	C	C	T	C	C	C	C	C	C	C	C	C	C	C	C	C	C	C	C	C	C	C	C	C
U12A	852511	Moderate conductance mechanosensitive channel;YbiO	A	A>G	Val459Ala	G	G	A	A	A	A	A	A	A	A	A	A	A	A	A	A	A	A	A	A	A	A	A	A	A	A	A	A	A	A	A	A	A	A	A	A	A	A	A	A	A	A	A	A
U12A	1080689	Ribosomal RNA large subunit methyltransferase	C	C>T	Ser537Ser	T	C	C	C	C	C	C	C	C	C	C	C	C	C	C	C	C	C	C	C	C	C	C	C	C	C	C	C	C	C	C	C	C	C	C	C	C	C	C	C	C	C	C	C
U12A	1219764	membrane protein	C	C>A	Pro10Ser	C	C	C	C	C	C	C	C	C	C	C	C	C	C	C	C	C	C	C	C	C	C	C	C	C	C	C	C	C	C	C	C	C	C	C	C	C	A	A	A	A	A	A	A
U12A	1415931	DNA-binding protein HNS	G	G>A	Thr108Ile	G	G	G	G	G	G	G	G	G	G	G	G	G	G	G	G	G	G	G	G	G	G	A	G	G	G	G	G	G	G	G	G	G	G	G	G	G	G	G	G	G	G	G	G
U12A	1442633	intergenic	T	T>C		T	T	T	T	T	T	T	T	T	T	T	T	T	T	T	T	T	T	T	T	T	T	T	T	T	T	T	T	T	T	T	T	T	T	T	T	C	T	T	T	T	T	T	T
U12A	1451712	Modification methylase; DpnIIB	C	C>T	Tyr38Tyr	C	C	C	C	C	C	T	C	C	C	C	C	C	C	C	C	C	C	C	C	C	C	C	C	C	C	C	C	C	C	C	C	C	C	C	C	C	C	C	C	C	C	C	C
U12A	1530212	Multidrug resistance protein;MexB	G	G>A	Arg186His	A	G	G	G	G	G	G	G	G	G	G	G	G	G	G	G	G	G	G	G	G	G	G	G	G	G	G	G	G	G	G	G	G	G	G	G	G	G	G	G	G	G	G	G
U12A	1898159	ABC transporter permease	C	C>A	Ala241Ala	C	C	C	C	C	C	C	C	C	C	C	C	C	C	C	C	C	C	C	C	C	C	C	C	C	C	C	C	C	C	C	C	C	C	C	C	C	C	A	C	C	C	C	C
U12A	2026875	Chemotaxis protein CheA	G	G>A	Gln604*	G	G	G	G	A	G	A	A	A	A	A	G	G	A	A	A	A	A	A	A	A	A	A	A	A	A	A	A	A	A	A	A	A	A	A	A	A	A	A	A	A	G	G	G
U12A	2054866	hypothetical protein	G	G>C	His225Asp	G	G	G	G	G	G	G	G	G	G	G	G	G	G	G	G	G	G	G	G	G	G	G	G	G	G	G	G	G	G	G	G	G	G	G	G	G	G	G	G	C	G	G	G
U12A	2060159	Putative signal peptide peptidase	T	T>A	Asn56Tyr	T	T	T	T	T	T	T	T	T	T	T	T	T	T	T	T	T	T	T	T	T	T	T	T	T	T	T	T	T	T	T	T	T	T	T	T	T	T	T	T	T	A	T	T
U12A	2153338	Anguibactin system regulator	G	G>A	Trp1234*	A	A	G	G	G	G	G	G	G	G	G	G	G	G	G	G	G	G	G	G	G	G	G	G	G	G	G	G	G	G	G	G	G	G	G	G	G	G	G	G	G	G	G	G
U12A	2233833	hypothetical protein	G	G>A	Val25Ile	G	G	G	G	G	G	G	G	G	G	G	G	G	G	G	G	G	G	G	G	G	G	G	G	G	G	G	G	G	G	G	G	G	G	G	G	G	A	G	G	G	G	G	G
U12A	2336928	hypothetical protein	A	A>G	Glu77Glu	A	A	A	A	A	A	A	G	G	G	G	G	G	G	G	G	G	G	G	G	G	G	G	G	G	G	G	G	G	G	G	G	G	G	G	G	G	G	G	G	G	G	G	G
U12A	2527750	Undecaprenyl phosphate-alpha-4-amino-4-deoxy-L-arabinose arabinosyl transferase	C	C>T	Ala351Ala	T	T	C	C	C	C	C	C	C	C	C	C	C	C	C	C	C	C	C	C	C	C	C	C	C	C	C	C	C	C	C	C	C	C	C	C	C	C	C	C	C	C	C	C
U12A	2571972	Phosphodiesterase; YfcE	C	C>T	Val168Ile	T	T	C	C	C	C	C	C	C	C	C	C	C	C	C	C	C	C	C	C	C	C	C	C	C	C	C	C	C	C	C	C	C	C	C	C	C	C	C	C	C	C	C	C
U12A	2583508	Cell division protein; DedD	G	G>A	Pro24Leu	G	A	G	G	G	G	G	G	G	G	G	G	G	G	G	G	G	G	G	G	G	G	G	G	G	G	G	G	G	G	G	G	G	G	G	G	G	G	G	G	G	G	G	G
U12A	2613937	Long-chain fatty acid transport protein	G	G>A	Trp296*	G	A	G	G	G	G	G	G	G	G	G	G	G	G	G	G	G	G	G	G	G	G	G	G	G	G	G	G	G	G	G	G	G	G	G	G	G	G	G	G	G	G	G	G
U12A	2667600	intergenic	C	C>G		G	G	C	C	C	C	C	C	C	C	C	C	C	C	C	C	C	C	C	C	C	C	C	C	C	C	C	C	C	C	C	C	C	C	C	C	C	C	C	C	C	C	C	C
U12A	2699183	N-acetylmuramoyl-L-alanine amidase; AmiA	C	C>T	Leu209Leu	C	C	C	C	C	C	C	C	C	C	C	C	C	C	C	C	T	T	T	T	T	T	C	C	C	C	C	C	C	C	C	C	C	C	C	C	C	C	C	C	C	C	C	C
U12A	2719120	Transaldolase	C	C>A	Ile87Ile	C	C	C	C	C	C	C	C	C	C	C	C	C	C	C	C	C	C	C	C	C	C	C	C	A	A	C	C	C	C	C	C	C	C	C	C	C	C	C	C	C	C	C	C
U12A	2835477	GTPase; Era	G	G>A	Gly20Gly	G	G	G	G	G	A	A	A	A	A	A	G	G	G	G	G	G	G	G	G	G	G	G	G	G	G	G	G	G	G	G	G	G	G	G	G	G	G	G	G	G	G	G	G
U12A	2880263	Inner membrane protein; YpjD	G	G>T	Met195Ile	G	T	G	G	G	G	G	G	G	G	G	G	G	G	G	G	G	G	G	G	G	G	G	G	G	G	G	G	G	G	G	G	G	G	G	G	G	G	G	G	G	G	G	G
U12A	3121649	Diaminopimelate decarboxylase	T	T>C	Asn388Ser	C	C	T	C	C	C	C	C	C	C	C	C	C	C	C	C	C	C	C	C	C	C	C	C	C	C	C	C	C	C	C	C	C	C	C	C	C	C	C	C	C	C	C	C
U12A	3230104	dITP/XTP pyrophosphatase	T	T>A	Ala80Ala	A	A	T	T	T	T	T	T	T	T	T	T	T	T	T	T	T	T	T	T	T	T	T	T	T	T	T	T	T	T	T	T	T	T	T	T	T	T	T	T	T	T	T	T
U12A	3573432	intergenic	C	C>T		T	C	C	C	C	C	C	C	C	C	C	C	C	C	C	C	C	C	C	C	C	C	C	C	C	C	C	C	C	C	C	C	C	C	C	C	C	C	C	C	C	C	C	C
U12A	3668493	DNA topoisomerase 1	C	C>T	Gly91Glu	T	T	C	C	C	C	C	C	C	C	C	C	C	C	C	C	C	C	C	C	C	C	C	C	C	C	C	C	C	C	C	C	C	C	C	C	C	C	C	C	C	C	C	C
U12A	3883060	Hemin-binding periplasmic protein; HmuT	A	A>C	Thr142Pro	C	A	A	A	A	A	A	A	A	A	A	A	A	A	A	A	A	A	A	A	A	A	A	A	A	A	A	A	A	A	A	A	A	A	A	A	A	A	A	A	A	A	A	A
U12A	4027398	Lipopolysaccharide heptosyltransferase 1	C	C>T	Ala238Val	T	T	C	C	C	C	C	C	C	C	C	C	C	C	C	C	C	C	C	C	C	C	C	C	C	C	C	C	C	C	C	C	C	C	C	C	C	C	C	C	C	C	C	C
U12A	4115111	Inner membrane protein; YidH	G	G>A	Pro10Ser	G	G	G	G	G	G	G	G	G	G	G	G	G	G	G	G	G	G	G	G	G	G	A	A	A	A	A	A	A	A	A	A	A	A	A	A	A	A	A	A	A	A	A	A
U12A	4399902	homoserine dehydrogenase	C	C>T	Asn600Asn	C	C	C	C	C	C	C	C	C	C	C	C	C	C	C	C	C	C	C	T	T	T	C	C	C	C	C	C	C	C	C	C	C	C	C	C	C	C	C	C	C	C	C	C
U12A	4562036	Class B acid phosphatase	C	C>T	Ala16Val	C	C	C	C	C	C	C	C	C	C	C	C	C	C	C	C	C	C	C	C	C	C	C	T	C	C	C	C	C	C	C	C	C	C	C	C	C	C	C	C	C	C	C	C
U12A	5011362	Right origin-binding protein	C	C>T	Gly180Asp	T	C	C	C	C	C	C	C	C	C	C	C	C	C	C	C	C	C	C	C	C	C	C	C	C	C	C	C	C	C	C	C	C	C	C	C	C	C	C	C	C	C	C	C
[truncated: 22 more columns]
