# Supplementary material for: Population dynamics of an Escherichia coli ST131 lineage during recurrent urinary tract infection
Source: Nat Commun. 2019 Aug 13;10:3643. doi: 10.1038/s41467-019-11571-5 (PMC6692316; doi:10.1038/s41467-019-11571-5)
Supplement: Supplementary file 4 — Supplementary Data 2 [file 41467_2019_11571_MOESM4_ESM.xlsx]

## Sheet: Sheet1
Strain ID	Collection ID	Strain description	MLST (ST)	Source	P1A	Date	Site*	PacBIo
					lineage
U12A	MS8099	MI-2	131	P#1	Y	2012-01-01	U	Y
U13A	MS8101	MI-3	131	P#1	Y	2013-06-01	U	Y
U14A	MS8103	MI-4	131	P#1	Y	2014-02-01	U	Y
U15A	MS8105	MI-5	131	P#1	Y	2015-03-01	U	Y
U15B	MS8107	MI-7	131	P#1	Y	2015-09-01	U	N
F15sA	MS8109	MIP-11	131	P#1	Y	2015-10-01	F	N
F15rA	MS8111	MIP-21	131	P#1	Y	2015-10-01	F	N
F15sB	MS14560	MIP40	131	P#1	Y	2015	F	N
F15sC	MS14561	MIP41	131	P#1	Y	2015	F	N
F15sD	MS14562	MIP42	131	P#1	Y	2015	F	N
F15sE	MS14563	MIP43	131	P#1	Y	2015	F	N
F15sF	MS14564	MIP44	131	P#1	Y	2015	F	N
F15sG	MS14565	MIP45	131	P#1	Y	2015	F	N
F15sH	MS14566	MIP46	131	P#1	Y	2015	F	N
F15sI	MS14567	MIP47	131	P#1	Y	2015	F	N
F15sJ	MS14568	MIP48	131	P#1	Y	2015	F	N
F15sK	MS14569	MIP49	131	P#1	Y	2015	F	N
F15sL	MS14570	MIP50	131	P#1	Y	2015	F	N
F15sM	MS14571	MIP51	131	P#1	Y	2015	F	N
F15sN	MS14572	MIP52	131	P#1	Y	2015	F	N
F15sO	MS14573	MIP53	131	P#1	Y	2015	F	N
F15sP	MS14574	MIP54	131	P#1	Y	2015	F	N
F15rB	MS14575	MIP55	131	P#1	Y	2015	F	N
F15rC	MS14576	MIP56	131	P#1	Y	2015	F	N
F15rD	MS14577	MIP57	131	P#1	Y	2015	F	N
F15rE	MS14578	MIP58	131	P#1	Y	2015	F	N
F15rF	MS14579	MIP59	131	P#1	Y	2015	F	N
F15rG	MS14580	MIP60	131	P#1	Y	2015	F	N
F15rH	MS14581	MIP61	131	P#1	Y	2015	F	N
F15rI	MS14582	MIP62	131	P#1	Y	2015	F	N
F15rJ	MS14583	MIP63	131	P#1	Y	2015	F	N
F15rL	MS14584	MIP64	131	P#1	Y	2015	F	N
F15rM	MS14585	MIP65	131	P#1	Y	2015	F	N
F15rN	MS14586	MIP66	131	P#1	Y	2015	F	N
F15rO	MS14587	MIP67	131	P#1	Y	2015	F	N
F15rP	MS14588	MIP68	131	P#1	Y	2015	F	N
F16sB	MS14589	MIP69	131	P#1	Y	2016	F	N
F16sC	MS14590	MIP70	131	P#1	Y	2016	F	N
F16sD	MS14591	MIP71	131	P#1	Y	2016	F	N
F16sE	MS14592	MIP72	131	P#1	Y	2016	F	N
F16sF	MS14593	MIP73	131	P#1	Y	2016	F	N
F16sG	MS14594	MIP74	131	P#1	Y	2016	F	N
F16sH	MS14595	MIP75	131	P#1	Y	2016	F	N
F16sI	MS14596	MIP76	131	P#1	Y	2016	F	N
F16sJ	MS14597	MIP77	131	P#1	Y	2016	F	N
F16sK	MS14598	MIP78	131	P#1	Y	2016	F	N
F16sL	MS14599	MIP79	131	P#1	Y	2016	F	N
F16sM	MS14600	MIP80	131	P#1	Y	2016	F	N
F16sN	MS14601	MIP81	131	P#1	Y	2016	F	N
F16sP	MS14602	MIP82	131	P#1	Y	2016	F	N
F16rB	MS14604	MIP84	131	P#1	Y	2016	F	N
F16rC	MS14605	MIP85	131	P#1	Y	2016	F	N
F16rD	MS14606	MIP86	131	P#1	Y	2016	F	N
F16rE	MS14607	MIP87	131	P#1	Y	2016	F	N
F16rF	MS14608	MIP88	131	P#1	Y	2016	F	N
F16rG	MS14609	MIP89	131	P#1	Y	2016	F	N
F16rH	MS14610	MIP90	131	P#1	Y	2016	F	N
F16rI	MS14611	MIP91	131	P#1	Y	2016	F	N
F16rJ	MS14612	MIP92	131	P#1	Y	2016	F	N
F16rK	MS14613	MIP93	131	P#1	Y	2016	F	N
F16rL	MS14614	MIP94	131	P#1	Y	2016	F	N
F16rM	MS14615	MIP95	131	P#1	Y	2016	F	N
F16rN	MS14616	MIP96	131	P#1	Y	2016	F	N
F16rP	MS14617	MIP97	131	P#1	Y	2016	F	N
F15rK	MS14618	MIP98	131	P#1	Y	2016	F	N
F16sA	MS14619	MIP99	131	P#1	Y	2016	F	N
MIP83	MS14603	MIP83	93	P#1	Y	2016	F	N
JMB-7	MS8113	JMB-7	131	Other Utah	N	2015-04-01	U	N
JMB-10	MS8115	JMB-10	131	Other Utah	N	2015-05-01	U	N
JMB-11	MS8117	JMB-11	131	Other Utah	N	2015-06-01	U	N
JMB-12	MS8119	JMB-12	131	Other Utah	N	2015-06-01	U	N
JMB-13	MS8121	JMB-13	131	Other Utah	N	2015-06-01	U	N
ARUP4	MS8123	ARUP4	131	Other Utah	N	2015-09-01	U	N
ARUP26	MS8125	ARUP26	131	Other Utah	N	2015-09-01	U	N
ARUP27	MS8127	ARUP27	131	Other Utah	N	2015-09-01	U	N
ARUP28	MS8129	ARUP28	131	Other Utah	N	2015-09-01	U	N
ARUP38	MS8131	ARUP38	131	Other Utah	N	2015-09-01	U	N
ARUP41	MS8133	ARUP41	131	Other Utah	N	2015-09-01	U	N
ARUP43	MS8135	ARUP43	131	Other Utah	N	2015-09-01	U	N
ARUP51	MS8137	ARUP51	131	Other Utah	N	2015-09-01	U	N
ARUP55	MS8139	ARUP55	131	Other Utah	N	2015-09-01	U	N
ARUP67	MS8141	ARUP67	131	Other Utah	N	2015-09-01	U	N
ARUP70	MS8143	ARUP70	131	Other Utah	N	2015-09-01	U	N
ARUP80	MS8145	ARUP80	131	Other Utah	N	2015-09-01	U	N
ARUP82	MS8147	ARUP82	131	Other Utah	N	2015-09-01	U	N
ARUP90	MS8149	ARUP90	131	Other Utah	N	2015-10-01	U	N
ARUP96	MS8151	ARUP96	131	Other Utah	N	2015-10-01	U	N
ARUP97	MS8153	ARUP97	131	Other Utah	N	2015-10-01	U	N
ARUP98	MS8155	ARUP98	131	Other Utah	N	2015-10-01	U	N
ARUP99	MS8157	ARUP99	131	Other Utah	N	2015-10-01	U	N
ARUP100	MS8159	ARUP100	131	Other Utah	N	2015-10-01	U	N
ARUP104	MS8161	ARUP104	131	Other Utah	N	2015-10-01	U	N
* F = Fecal; U = Urine
